# Supplementary material for: Are Specific Components of Executive Function Associated with the Functions of Non-Suicidal Self-Injury? A Network Analysis of Chinese University Students with Past-Year NSSI
Source: Behav Sci (Basel). 2026 Jul 9;16(7):1156. doi: 10.3390/bs16071156 (PMC13405853; doi:10.3390/bs16071156)
Supplement: Supplementary file 1 [file behavsci-16-01156-s001.zip]

Archive with 1 entries (1 files):
- behavsci-4359365-supplementary.pdf
